# Supplementary material for: Exploring genetic diversity of potential legume, Vigna angularis (Willd.) Ohwi and Ohashi through agro-morphological traits and SSR markers analysis
Source: PLoS One. 2024 Dec 6;19(12):e0312845. doi: 10.1371/journal.pone.0312845 (PMC11623801; doi:10.1371/journal.pone.0312845)
Supplement: S4 Fig — (a). Profile of 100 accessions revealed by primer AB128100. M- Marker (100bp); 1-72- Adzuki bean accessions. (b). Profile of 100 accessions revealed by primer AB128100. M- Marker (100bp); 73-108- Adzuki bean accessions. (ZIP) [file pone.0312845.s004.zip]

Archive with 2 entries (2 files):
- Fig S4(b).tif
- Fig S4(a).tif
